# Supplementary material for: Activin A Secreted From Peripheral Nerve Fibroblasts Promotes Proliferation and Migration of Schwann Cells
Source: Front Mol Neurosci. 2022 Jul 7;15:859349. doi: 10.3389/fnmol.2022.859349 (PMC9301483; doi:10.3389/fnmol.2022.859349)
Supplement: Supplementary file 2 [file Data_Sheet_1.xlsx]

## Sheet: Figure 1
Original data for Figure 1 J
	N-Fbs	C-Fbs	SCs
Sample 1	0.902	0.8296	0.9562
Sample 2	0.9935	0.8336	0.9148
Sample 3	0.8744	0.8232	0.9757
Average	0.9233	0.8288	0.9489

## Sheet: Figure 2
Original data for Figure 2 B
Migrating cell No.
6h	Control	C-Fb	N-Fb		12h	Control	C-Fb	N-Fb		24h	Control	C-Fb	N-Fb
Sample 1	12.1667	32.4	100.6		Sample 1	25.4	48.2	94.2		Sample 1	15.8	164.8	348.3
Sample 2	21.8	28.4	75.6		Sample 2	30.4	57.4	102.6		Sample 2	23.8	85	229.7
Sample 3	20.6	28.6	99.2		Sample 3	13.6	50.2	197.6		Sample 3	39.6	221.6	445
Average	18.1889
Migrating cell fold change relative to Control-6h Avg.
	Control			C-Fb			N-Fb
	Sample 1	Sample 2	Sample 3	Sample 1	Sample 2	Sample 3	Sample 1	Sample 2	Sample 3
6h	0.668907	1.19853	1.13256	1.78131	1.56139	1.57239	5.53085	4.15638	5.45388
12h	1.39646	1.67135	0.747709	2.64997	3.15577	2.75993	5.17899	5.64081	10.8638
24h	0.868662	1.30849	2.17715	9.06048	4.67318	12.1833	19.1491	12.6286	24.4655
Original data for Figure 2 D
Sample 1	Control			C-Fb			N-Fb
Image No.	EdU+ cell No.	Hoechst No.	%EdU+	EdU+ cell No.	Hoechst No.	%EdU+	EdU+ cell No.	Hoechst No.	%EdU+
1	4	49	8.16327	5	34	14.7059	6	36	16.6667
2	1	37	2.7027	2	27	7.40741	8	24	33.3333
3	3	27	11.1111	3	26	11.5385	5	36	13.8889
4	1	36	2.77778	5	37	13.5135	4	23	17.3913
5	3	41	7.31707	4	37	10.8108	13	39	33.3333
6	2	41	4.87805	5	38	13.1579	9	44	20.4545
7	4	37	10.8108	3	35	8.57143	8	44	18.1818
8	5	36	13.8889	5	32	15.625	8	34	23.5294
Average			7.70621			11.9163			22.0974
Sample 2	Control			C-Fb			N-Fb
Image No.	EdU+ cell No.	Hoechst No.	%EdU+	EdU+ cell No.	Hoechst No.	%EdU+	EdU+ cell No.	Hoechst No.	%EdU+
1	6	144	4.16667	4	52	7.69231	11	48	22.9167
2	6	96	6.25	6	81	7.40741	12	56	21.4286
3	6	74	8.10811	5	68	7.35294	7	38	18.4211
4	4	60	6.66667	5	61	8.19672	7	63	11.1111
5	8	144	5.55556	2	73	2.73973	9	59	15.2542
6	6	72	8.33333	3	46	6.52174	4	41	9.7561
7	6	82	7.31707	7	68	10.2941	11	21	52.381
8	8	71	11.2676	6	66	9.09091	6	15	40
9	6	76	7.89474				5	29	17.2414
10	7	90	7.77778				5	32	15.625
Average			7.33375			7.41198			23.9086
Sample 3	Control			C-Fb			N-Fb
Image No.	EdU+ cell No.	Hoechst No.	%EdU+	EdU+ cell No.	Hoechst No.	%EdU+	EdU+ cell No.	Hoechst No.	%EdU+
1	2	36	5.55556	5	34	14.7059	21	93	22.5806
2	5	28	17.8571	3	14	21.4286	19	80	23.75
3	4	41	9.7561	2	18	11.1111	20	68	29.4118
4	2	22	9.09091	3	44	6.81818	11	35	31.4286
5	4	26	15.3846	3	13	23.0769	25	64	39.0625
6	2	45	4.44444	2	21	9.52381	14	58	24.1379
7	3	46	6.52174	3	15	20	13	40	32.5
8	1	43	2.32558				16	51	31.3725
9							16	62	25.8065
10							10	49	20.4082
Average			8.86701			15.2378			28.0459

## Sheet: Figure 3
Original data for Figure 3 F
Expression relative to Avg. C-Fb
	C-Fb			N-Fb
Gene	Sample 1	Sample 2	Sample 3	Sample 1	Sample 2	Sample 3
Inhba	1.2372	0.921216	0.841606	0.790644	0.746426	0.763296
GFRa-1	1.36505	1.00116	0.633795	2.4201	2.90386	3.30702
Cdh3	0.883288	0.955275	1.16144	0.48536	0.453402	0.478733
Pdgfa	1.03678	0.993508	0.969711	2.38202	1.53604	1.51109
Eotaxin	0.946147	0.833627	1.22023	4.75167	5.7152	5.63702
Nope/Igdcc4	1.25854	0.37702	1.36444	1.55554	1.17717	2.1794
Lgals3	0.793358	0.799825	1.40682	2.23629	1.44818	2.5051
ICAM-1	1.1144	0.85237	1.03323	0.390992	1.66446	0.885366
Notch-1	0.889756	1.06543	1.04481	1.27432	1.64541	1.38164
Csf2	1.60113	0.888234	0.510639	3.10623	2.1183	1.37185
Original data for Figure 3 G					Original data for Figure 3 H					Original data for Figure 3 I
Activin A Concentration(pg/ml)					Eotaxin Concentration(pg/ml)					Csf2 Concentration(pg/ml)
	C-Fb	N-Fb				C-Fb	N-Fb				C-Fb	N-Fb
Sample 1	511.605	866.756			Sample 1	51.2382	76.9585			Sample 1	192.983	215.768
Sample 2	165.84	510.188			Sample 2	51.3274	69.6962			Sample 2	150.983	371.183
Sample 3	381.955	566.672			Sample 3	51.3274	77.3628			Sample 3	141.532	218.785
Sample 4	345.567	826.527			Average	51.2977				Sample 4	101.568	300.011
Sample 5	391.096	459.859								Average	146.767
Average	359.213
Activin A Concentration(pg/ml) relative to Avg. C-Fb					Eotaxin Concentration(pg/ml) relative to Avg. C-Fb					Csf2 Concentration(pg/ml) relative to Avg. C-Fb
	C-Fb	N-Fb				C-Fb	N-Fb				C-Fb	N-Fb
Sample 1	1.42424	2.41293			Sample 1	0.998841	1.50023			Sample 1	1.3149	1.47014
Sample 2	0.461676	1.4203			Sample 2	1.00058	1.35866			Sample 2	1.02873	2.52907
Sample 3	1.06331	1.57754			Sample 3	1.00058	1.50812			Sample 3	0.964334	1.4907
Sample 4	0.962012	2.30094								Sample 4	0.692038	2.04414
Sample 5	1.08876	1.28018

## Sheet: Figure 5
Original data for Figure 5 B
Sample 1	Control			N-Fb CM			10 ng/ml			20 ng/ml			40 ng/ml
Image No.	EdU+ cell No.	Hoechst No.	%EdU+	EdU+ cell No.	Hoechst No.	%EdU+	EdU+ cell No.	Hoechst No.	%EdU+	EdU+ cell No.	Hoechst No.	%EdU+	EdU+ cell No.	Hoechst No.	%EdU+
1	31	285	10.8772	50	315	15.873	31	330	9.39394	64	497	12.8773	26	195	13.3333
2	37	343	10.7872	20	280	7.14286	38	376	10.1064	29	315	9.20635	52	437	11.8993
3	22	288	7.63889	15	259	5.79151	32	305	10.4918	30	406	7.38916	29	285	10.1754
4	25	346	7.22543				31	369	8.40108	54	375	14.4	37	338	10.9467
Average			9.13217			9.60246			9.5983			10.9682			11.5887
Sample 2	Control			N-Fb CM			10 ng/ml			20 ng/ml			40 ng/ml
Image No.	EdU+ cell No.	Hoechst No.	%EdU+	EdU+ cell No.	Hoechst No.	%EdU+	EdU+ cell No.	Hoechst No.	%EdU+	EdU+ cell No.	Hoechst No.	%EdU+	EdU+ cell No.	Hoechst No.	%EdU+
1	29	399	7.26817	27	333	8.10811	25	293	8.53242	34	310	10.9677	37	340	10.8824
2	37	450	8.22222	36	298	12.0805	24	258	9.30233	28	311	9.00322	64	461	13.8829
3	35	293	11.9454	49	459	10.6754	26	216	12.037	17	184	9.23913	69	543	12.7072
4										24	188	12.766	50	513	9.74659
Average			9.14526			10.288			9.95726			10.494			11.8047
Sample 3	Control			N-Fb CM			10 ng/ml			20 ng/ml			40 ng/ml
Image No.	EdU+ cell No.	Hoechst No.	%EdU+	EdU+ cell No.	Hoechst No.	%EdU+	EdU+ cell No.	Hoechst No.	%EdU+	EdU+ cell No.	Hoechst No.	%EdU+	EdU+ cell No.	Hoechst No.	%EdU+
1	23	365	6.30137	38	343	11.0787	30	304	9.86842	53	411	12.8954	89	514	17.3152
2	22	347	6.34006	38	343	11.0787	28	298	9.39597	47	467	10.0642	35	292	11.9863
3	42	367	11.4441	23	235	9.78723	40	473	8.45666	25	284	8.80282	29	358	8.10056
4	35	291	12.0275							37	359	10.3064	23	254	9.05512
Average			9.02827			10.6482			9.24035			10.5172			11.6143
Sample 4	Control			N-Fb CM			10 ng/ml			20 ng/ml			40 ng/ml
Image No.	EdU+ cell No.	Hoechst No.	%EdU+	EdU+ cell No.	Hoechst No.	%EdU+	EdU+ cell No.	Hoechst No.	%EdU+	EdU+ cell No.	Hoechst No.	%EdU+	EdU+ cell No.	Hoechst No.	%EdU+
1	52	464	11.2069	21	287	7.31707	86	482	17.8423	53	339	15.6342	33	309	10.6796
2	41	449	9.1314	18	177	10.1695	25	366	6.8306	51	406	12.5616	57	532	10.7143
3	37	415	8.91566	22	152	14.4737	26	329	7.90274	32	322	9.93789	52	553	9.40325
4	26	375	6.93333							22	314	7.00637	42	287	14.6341
Average			9.04682			10.6534			10.8586			11.285			11.3578
Original data for Figure 5 D
Sample 1	Control			N-Fb CM			10 ng/ml			20 ng/ml			40 ng/ml
Image No.	0h	8h	%Wound healing area	0h	8h	%Wound healing area	0h	8h	%Wound healing area	0h	8h	%Wound healing area	0h	8h	%Wound healing area
1	246074	107536	56.2993	215081	103004	52.1092	252929	190322	24.7528	237027	121906	48.5687	228470	74348	67.4583
2	252502	198245	21.4878	224249	58088	74.0967	266938	155771	41.6453	219190	109142	50.2067	233475	94604	59.48
Average			38.8935			63.1029			33.199			49.3877			63.4692
Sample 2	Control			N-Fb CM			10 ng/ml			20 ng/ml			40 ng/ml
Image No.	0h	8h	%Wound healing area	0h	8h	%Wound healing area	0h	8h	%Wound healing area	0h	8h	%Wound healing area	0h	8h	%Wound healing area
1	231072	138401	40.1048	293383	143125	51.2156	201131	114676	42.9844	211389	99842	52.7686	192146	58239	69.6902
2	220986	119772	45.8011	299691	94980	68.3074	196185	125774	35.8901	201408	104271	48.229	207810	82998	60.0606
Average			42.953			59.7615			39.4373			50.4988			64.8754
Sample 3	Control			N-Fb CM			10 ng/ml			20 ng/ml			40 ng/ml
Image No.	0h	8h	%Wound healing area	0h	8h	%Wound healing area	0h	8h	%Wound healing area	0h	8h	%Wound healing area	0h	8h	%Wound healing area
1	201422	126212	37.3395	245675	123769	49.6208	229838	157020	31.6823	209926	96622	53.9733	227107	78079	65.6202
2	226441	127946	43.497	251837	84441	66.47	224998	156727	30.3429	212819	108633	48.9552	213949	81245	62.026
Average			40.4182			58.0454			31.0126			51.4643			63.8231

## Sheet: Figure 6
Original data for Figure 6 B
Sample 1	Control			SB-431542			N-Fbs CM			N-Fbs CM+SB431542			Activin A			Activin A + SB-431542
Image No.	EdU+ cell No.	Hoechst No.	%EdU+	EdU+ cell No.	Hoechst No.	%EdU+	EdU+ cell No.	Hoechst No.	%EdU+	EdU+ cell No.	Hoechst No.	%EdU+	EdU+ cell No.	Hoechst No.	%EdU+	EdU+ cell No.	Hoechst No.	%EdU+
1	71	445	15.9551	63	408	15.4412	60	270	22.2222	62	393	15.7761	68	338	20.1183	48	368	13.0435
2	73	472	15.4661	45	398	11.3065	69	252	27.381	47	319	14.7335	73	325	22.4615	63	345	18.2609
3	57	394	14.467	36	394	9.13706	67	293	22.8669	53	299	17.7258	85	369	23.0352	92	451	20.3991
4	68	426	15.9624	98	510	19.2157	89	321	27.7259	45	341	13.1965	146	492	29.6748	128	538	23.7918
Average			15.4627			13.7751			25.049			15.358			23.8225			18.8738
Sample 2	Control			SB-431542			N-Fbs CM			N-Fbs CM+SB431542			Activin A			Activin A + SB-431542
Image No.	EdU+ cell No.	Hoechst No.	%EdU+	EdU+ cell No.	Hoechst No.	%EdU+	EdU+ cell No.	Hoechst No.	%EdU+	EdU+ cell No.	Hoechst No.	%EdU+	EdU+ cell No.	Hoechst No.	%EdU+	EdU+ cell No.	Hoechst No.	%EdU+
1	100	616	16.2338	35	405	8.64198	81	291	27.8351	38	359	10.585	106	452	23.4513	105	536	19.5896
2	102	596	17.1141	44	449	9.79955	97	327	29.6636	37	324	11.4198	97	437	22.1968	92	506	18.1818
3	98	581	16.8675	69	442	15.6109	80	283	28.2686	40	302	13.245	96	465	20.6452	73	348	20.977
4	43	448	9.59821	41	395	10.3797	80	305	26.2295	40	319	12.5392	135	513	26.3158	78	378	20.6349
Average			14.9534			11.108			27.9992			11.9472			23.1523			19.8458
Sample 3	Control			SB-431542			N-Fbs CM			N-Fbs CM+SB431542			Activin A			Activin A + SB-431542
Image No.	EdU+ cell No.	Hoechst No.	%EdU+	EdU+ cell No.	Hoechst No.	%EdU+	EdU+ cell No.	Hoechst No.	%EdU+	EdU+ cell No.	Hoechst No.	%EdU+	EdU+ cell No.	Hoechst No.	%EdU+	EdU+ cell No.	Hoechst No.	%EdU+
1	67	453	14.7903	54	481	11.2266	93	293	31.7406	54	383	14.0992	104	424	24.5283	35	380	9.21053
2	84	521	16.1228	48	408	11.7647	109	417	26.1391	93	540	17.2222	109	440	24.7727	27	394	6.85279
3	57	469	12.1535	27	337	8.01187	84	438	19.1781	72	514	14.0078	107	498	21.4859	59	421	14.0143
4	80	484	16.5289	40	340	11.7647	79	346	22.8324	37	184	20.1087	109	487	22.3819	107	566	18.9046
Average			14.8989			10.692			24.9725			16.3595			23.2922			12.2455
Sample 4	Control			SB-431542			N-Fbs CM			N-Fbs CM+SB431542			Activin A			Activin A + SB-431542
Image No.	EdU+ cell No.	Hoechst No.	%EdU+	EdU+ cell No.	Hoechst No.	%EdU+	EdU+ cell No.	Hoechst No.	%EdU+	EdU+ cell No.	Hoechst No.	%EdU+	EdU+ cell No.	Hoechst No.	%EdU+	EdU+ cell No.	Hoechst No.	%EdU+
1	68	435	15.6322	106	556	19.0647	115	425	27.0588	55	279	19.7133	122	474	25.7384	115	623	18.4591
2	69	433	15.9353	98	710	13.8028	78	304	25.6579	43	221	19.457	133	531	25.0471	127	775	16.3871
3	71	471	15.0743	110	602	18.2724	89	346	25.7225	52	289	17.9931	196	745	26.3087	96	508	18.8976
4	85	545	15.5963	107	544	19.6691	98	369	26.5583	68	323	21.0526	145	567	25.5732	90	440	20.4545
Average			15.5595			17.7023			26.2494			19.554			25.6668			18.5496
Original data for Figure 6 D
Sample 1	Control			SB-431542			N-Fbs CM			N-Fbs CM + SB-431542			Activin A			Activin A + SB-431542
Image No.	0h	8h	%Wound healing area	0h	8h	%Wound healing area	0h	8h	%Wound healing area	0h	8h	%Wound healing area	0h	8h	%Wound healing area	0h	8h	%Wound healing area
1	385531	286177	25.7707	453928	364274	19.7507	443452	243252	45.1458	390780	307997	21.184	370460	149524	59.6383	399185	361368	9.47355
2	433879	332480	23.3703	492523	409347	16.8877	420025	245507	41.5494	404190	360828	10.7281	359934	198545	44.8385	422337	302467	28.3825
3	467825	432487	7.55368	437991	403439	7.88875	417689	262907	37.0568	453552	353719	22.0114	480966	274963	42.8311
Average			18.8982			14.8424			41.2507			17.9745			49.1026			18.928
Sample 2	Control			SB-431542			N-Fbs CM			N-Fbs CM + SB-431542			Activin A			Activin A + SB-431542
Image No.	0h	8h	%Wound healing area	0h	8h	%Wound healing area	0h	8h	%Wound healing area	0h	8h	%Wound healing area	0h	8h	%Wound healing area	0h	8h	%Wound healing area
1	395114	315017	20.2719	455095	387789	14.7894	409779	228074	44.3422	433120	355501	17.9209	472166	291681	38.2249	395824	326027	17.6333
2	406664	327096	19.566	556440	459455	17.4296	526208	314259	40.2786	492052	387496	21.249	371947	160213	56.9259	420843	351191	16.5506
Average			19.919			16.1095			42.3104			19.5849			47.5754			17.092
Sample 3	Control			SB-431542			N-Fbs CM			N-Fbs CM + SB-431542			Activin A			Activin A + SB-431542
Image No.	0h	8h	%Wound healing area	0h	8h	%Wound healing area	0h	8h	%Wound healing area	0h	8h	%Wound healing area	0h	8h	%Wound healing area	0h	8h	%Wound healing area
1	377834	311970	17.432	444639	388525	12.6201	434269	186189	57.1259	486686	407742	16.2207	502297	272366	45.7759	414111	371794	10.2188
2	413652	339746	17.8667	436983	354306	18.92	446612	300252	32.7712	459836	348275	24.261	450498	200768	55.4342	412654	326898	20.7816
Average			17.6494			15.77			44.9485			20.2409			50.6051			15.5002

## Sheet: Figure 7
Original data for Figure 7 B
Sample 1	Control			Antibody			N-Fb CM			N-Fb CM + Antibody			Activin A			Activin A + Antibody
Image No.	EdU+ cell No.	Hoechst No.	%EdU+	EdU+ cell No.	Hoechst No.	%EdU+	EdU+ cell No.	Hoechst No.	%EdU+	EdU+ cell No.	Hoechst No.	%EdU+	EdU+ cell No.	Hoechst No.	%EdU+	EdU+ cell No.	Hoechst No.	%EdU+
1	34	426	7.98122	48	475	10.1053	43	399	10.7769	38	516	7.36434	81	522	15.5172	32	406	7.88177
2	42	400	10.5	42	428	9.81308	80	464	17.2414	13	408	3.18627	70	396	17.6768	54	428	12.6168
3	49	432	11.3426	45	397	11.335	49	332	14.759	49	469	10.4478	142	458	31.0044	38	476	7.98319
Average			9.94127			10.4178			14.2591			6.99946			21.3995			9.49393
Sample 2	Control			Antibody			N-Fb CM			N-Fb CM + Antibody			Activin A			Activin A + Antibody
Image No.	EdU+ cell No.	Hoechst No.	%EdU+	EdU+ cell No.	Hoechst No.	%EdU+	EdU+ cell No.	Hoechst No.	%EdU+	EdU+ cell No.	Hoechst No.	%EdU+	EdU+ cell No.	Hoechst No.	%EdU+	EdU+ cell No.	Hoechst No.	%EdU+
1	32	520	6.15385	43	584	7.36301	77	248	31.0484	18	448	4.01786	135	540	25	60	704	8.52273
2	44	736	5.97826	35	544	6.43382	43	374	11.4973	34	428	7.94393	64	466	13.7339	92	660	13.9394
3	75	439	17.0843	34	548	6.20438	46	380	12.1053	19	344	5.52326	141	572	24.6503	77	608	12.6645
Average			9.7388			6.66707			18.217			5.82835			21.1281			11.7089
Sample 3	Control			Antibody			N-Fb CM			N-Fb CM + Antibody			Activin A			Activin A + Antibody
Image No.	EdU+ cell No.	Hoechst No.	%EdU+	EdU+ cell No.	Hoechst No.	%EdU+	EdU+ cell No.	Hoechst No.	%EdU+	EdU+ cell No.	Hoechst No.	%EdU+	EdU+ cell No.	Hoechst No.	%EdU+	EdU+ cell No.	Hoechst No.	%EdU+
1	31	720	4.30556	90	554	16.2455	48	380	12.6316	18	452	3.9823	158	668	23.6527	53	632	8.38608
2	68	514	13.2296	34	592	5.74324	73	336	21.7262	24	444	5.40541	167	664	25.1506	67	604	11.0927
3	62	455	13.6264	44	544	8.08824	43	296	14.527	74	613	12.0718	143	568	25.1761	84	784	10.7143
Average			10.3872			10.0257			16.2949			7.15316			24.6598			10.0644
Original data for Figure 7 D
Sample 1	Control			Antibody			N-Fbs CM			N-Fbs CM + Antibody			Activin A			Activin A + Antibody
Image No.	0h	8h	%Wound healing area	0h	8h	%Wound healing area	0h	8h	%Wound healing area	0h	8h	%Wound healing area	0h	8h	%Wound healing area	0h	8h	%Wound healing area
1	464587	352418	24.1438	371501	249095	32.949	418495	245921	41.2368	420803	337019	19.9105	463535	190868	58.8234	366961	242467	33.9257
2	497698	381358	23.3756	480540	433133	9.86536	490450	187151	61.841	369877	280417	24.1864	358523	168096	53.1143	351123	280045	20.243
Average			23.7597			21.4072			51.5389			22.0485			55.9688			27.0844
Sample 2	Control			SB-431542			N-Fbs CM			N-Fbs CM + SB-431542			Activin A			Activin A + SB-431542
Image No.	0h	8h	%Wound healing area	0h	8h	%Wound healing area	0h	8h	%Wound healing area	0h	8h	%Wound healing area	0h	8h	%Wound healing area	0h	8h	%Wound healing area
1	496569	349904	29.5357	364232	242870	33.32	430093	229760	46.579	362718	295255	18.5993	479550	254341	46.9626	523970	337655	35.5583
2	449175	416019	7.38153	481232	372224	22.6519	477992	270126	43.4873	435613	299769	31.1846	481202	233589	51.4572	404264	333081	17.608
Average			18.4586			27.9859			45.0332			24.8919			49.2099			26.5832
Sample 3	Control			SB-431542			N-Fbs CM			N-Fbs CM + SB-431542			Activin A			Activin A + SB-431542
Image No.	0h	8h	%Wound healing area	0h	8h	%Wound healing area	0h	8h	%Wound healing area	0h	8h	%Wound healing area	0h	8h	%Wound healing area	0h	8h	%Wound healing area
1	448380	321653	28.2633	475480	306870	35.461	478885	293090	38.7974	446785	321971	27.936	478440	172369	63.9727	397719	262756	33.9343
2	462742	415373	10.2366	516389	439293	14.9298	481005	226489	52.9134	507411	396349	21.888	463424	270572	41.6146	417834	316248	24.3125
Average			19.2499			25.1954			45.8554			24.912			52.7936			29.1234
